# Supplementary material for: Spatiotemporal expansion of human brucellosis in Shaanxi Province, Northwestern China and model for risk prediction
Source: PeerJ. 2020 Oct 19;8:e10113. doi: 10.7717/peerj.10113 (PMC7580622; doi:10.7717/peerj.10113)
Supplement: Data S1 [file peerj-08-10113-s006.zip]

Archive with 1 entries (1 files):
- Raw data of human brucellosis and meteorological factors in Shaanxi Province, northwestern China.xlsx
