# Supplementary material for: Spatiotemporal expansion of human brucellosis in Shaanxi Province, Northwestern China and model for risk prediction
Source: PeerJ. 2020 Oct 19;8:e10113. doi: 10.7717/peerj.10113 (PMC7580622; doi:10.7717/peerj.10113)
Supplement: Data S1 [file peerj-08-10113-s006.zip › Raw data of human brucellosis and meteorological factors in Shaanxi Province, northwestern China.xlsx]

## Sheet: Shaanbei
Year	Month	Timeline	Region	Number of cases	Population	Incidence	Temperature	Rainfall	Evaporation	Sunshine duration	Relative humidity
2004	1		Shaanbei	3	5538445	0.542	-4.852	3.2	39.86	179.08	54.716
	2		Shaanbei	1	5538445	0.181	0.228	12.74	89.12	232.94	40.448
	3		Shaanbei	4	5538445	0.722	5.935	7.06	131.88	213.56	48.2
	4		Shaanbei	2	5538445	0.361	14.75	4.98	221.64	276.82	39.06
	5		Shaanbei	2	5538445	0.361	17.483	28.88	222	284.76	47.703
	6		Shaanbei	2	5538445	0.361	20.806	67.96	205.18	243.58	57.187
	7		Shaanbei	1	5538445	0.181	22.609	96.58	179.86	224.22	69.626
	8		Shaanbei	5	5538445	0.903	21.041	70.6	131.1	182.32	77.781
	9		Shaanbei	4	5538445	0.722	16.191	57.8	112.7	186.82	72.907
	10		Shaanbei	6	5538445	1.083	8.926	23.8	93.12	213.68	66.465
	11		Shaanbei	4	5538445	0.722	2.173	8.06	64.56	208.04	58.94
	12		Shaanbei	17	5538445	3.069	-2.222	8.68	37.88	162.98	63.181
2005	1	1	Shaanbei	24	5538445	4.333	-7.689	0.677	32.707	204.233	57.315
	2	2	Shaanbei	25	5538445	4.514	-4.158	4.502	48.54	165.967	54.572
	3	3	Shaanbei	57	5538445	10.292	3.903	3.187	148.195	268.258	34.467
	4	4	Shaanbei	69	5538445	12.458	13.542	12.278	251.913	278.378	28.881
	5	5	Shaanbei	70	5538445	12.639	18.237	51.293	208.358	279.372	45.638
	6	6	Shaanbei	61	5538445	11.014	23.742	32.887	245.365	291.272	42.14
	7	7	Shaanbei	68	5538445	12.278	24.542	71.225	207.773	261.367	59.324
	8	8	Shaanbei	67	5538445	12.097	21.513	75.88	158.11	231.788	67.431
	9	9	Shaanbei	35	5538445	6.319	17.914	95.688	120.043	179.482	67.995
	10	10	Shaanbei	39	5538445	7.042	9.288	22.083	93.81	195.542	65.685
	11	11	Shaanbei	20	5538445	3.611	3.366	0.372	83.128	228.047	47.277
	12	12	Shaanbei	23	5538445	4.153	-7.289	2.278	40.863	222.245	41.898
2006	1	13	Shaanbei	31	5538445	5.597	-5.843	10.867	25.885	129.817	69.58
	2	14	Shaanbei	52	5538445	9.389	-1.58	7.348	66.602	190.938	51.465
	3	15	Shaanbei	44	5538445	7.944	5.251	0.355	170.853	268.378	30.922
	4	16	Shaanbei	68	5538445	12.278	13.14	10.18	258.293	263.703	30.264
	5	17	Shaanbei	96	5538445	17.333	17.867	52.9	199.293	268.09	48.056
	6	18	Shaanbei	137	5538445	24.736	22.479	46.993	229.893	280.478	46.886
	7	19	Shaanbei	106	5538445	19.139	24.55	100.463	190.615	242.707	64.819
	8	20	Shaanbei	64	5538445	11.556	22.452	95.495	148.932	196.798	71.109
	9	21	Shaanbei	29	5538445	5.236	15.634	60.092	101.41	169.795	69.156
	10	22	Shaanbei	29	5538445	5.236	12.803	7.76	123.122	219.497	63.398
	11	23	Shaanbei	20	5538445	3.611	3.646	11.347	78.39	199.868	57.598
	12	24	Shaanbei	22	5538445	3.972	-3.812	2.717	37.177	168.557	60.147
2007	1	25	Shaanbei	40	5538445	7.222	-5.81	0.64	44.605	200.663	49.385
	2	26	Shaanbei	61	5538445	11.014	1.772	9.55	80.202	209.31	47.607
	3	27	Shaanbei	84	5538445	15.167	4.37	32.547	116.933	200.198	59.487
	4	28	Shaanbei	130	5538445	23.472	11.321	8.332	212.712	271.967	33.811
	5	29	Shaanbei	129	5538445	23.292	19.35	38.323	251.127	292.003	34.426
	6	30	Shaanbei	95	5538445	17.153	21.802	58.702	192.64	218.012	54.004
	7	31	Shaanbei	92	5538445	16.611	22.57	93.985	169.707	202.895	64.373
	8	32	Shaanbei	75	5538445	13.542	22.826	76.162	175.295	225.22	63.277
	9	33	Shaanbei	37	5538445	6.681	15.729	91.735	116.307	201.987	69.423
	10	34	Shaanbei	41	5538445	7.403	8.872	83.002	73.318	154.165	72.612
	11	35	Shaanbei	27	5538445	4.875	3.166	0.685	70.665	210.595	56.365
	12	36	Shaanbei	27	5538445	4.875	-3.278	4.63	35.522	167.968	61.107
2008	1	37	Shaanbei	52	5538445	9.389	-8.678	12.925	25.385	134.347	63.493
	2	38	Shaanbei	72	5538445	13	-6.461	5.963	45.057	219.167	60.305
	3	39	Shaanbei	108	5538445	19.5	6.721	11.875	153.837	252.242	44.09
	4	40	Shaanbei	145	5538445	26.181	12.252	22.397	183.14	227.012	48.474
	5	41	Shaanbei	164	5538445	29.611	17.938	11.288	221.455	290.9	37.241
	6	42	Shaanbei	157	5538445	28.347	21.166	83.235	199.152	237.533	53.345
	7	43	Shaanbei	120	5538445	21.667	23.661	31.477	212.608	261.055	58.892
	8	44	Shaanbei	90	5538445	16.25	21.05	120.712	164.882	221.857	65.263
	9	45	Shaanbei	55	5538445	9.931	16.226	111.305	96.103	160.648	73.729
	10	46	Shaanbei	59	5538445	10.653	10.1	16.07	103.643	216.728	66.029
	11	47	Shaanbei	37	5538445	6.681	2.688	2.562	73.648	212.077	53.419
	12	48	Shaanbei	45	5538445	8.125	-4.431	0.347	58.755	221.37	41.018
2009	1	49	Shaanbei	56	5538445	10.111	-6.237	0.118	49.785	224.553	41.465
	2	50	Shaanbei	85	5538445	15.347	1.309	6.737	63.645	147.588	53.562
	3	51	Shaanbei	104	5538445	18.778	5.513	11.278	146.172	232.375	41.775
	4	52	Shaanbei	141	5538445	25.458	13.267	10.022	217.032	253.137	41.346
	5	53	Shaanbei	121	5538445	21.847	17.175	55.38	190.392	236.508	51.417
	6	54	Shaanbei	121	5538445	21.847	22.952	27.38	255.837	285.877	40.38
	7	55	Shaanbei	81	5538445	14.625	23.668	109.505	191.212	204.858	62.838
	8	56	Shaanbei	58	5538445	10.472	20.395	145.123	136.36	164.052	73.981
	9	57	Shaanbei	36	5538445	6.5	16.398	60.435	99.782	138.145	75.043
	10	58	Shaanbei	25	5538445	4.514	11.284	12.972	121.25	209.79	62.405
	11	59	Shaanbei	19	5538445	3.431	-0.343	40.707	50.122	174.387	68.356
	12	60	Shaanbei	22	5538445	3.972	-5.349	2.19	33.388	177.02	63.284
2010	1	61	Shaanbei	43	5538445	7.764	-4.739	0.05	48.513	214.643	49.377
	2	62	Shaanbei	52	5538445	9.389	-1.162	13.495	54.57	176.855	62.276
	3	63	Shaanbei	40	5538445	7.222	4.027	11.135	122.903	172.322	48.033
	4	64	Shaanbei	58	5538445	10.472	8.916	37.107	165.153	231.753	45.298
	5	65	Shaanbei	49	5538445	8.847	17.065	43.177	178.732	232.753	51.226
	6	66	Shaanbei	62	5538445	11.194	22.248	37.563	224.432	271.538	51.341
	7	67	Shaanbei	59	5538445	10.653	24.79	59.632	202.337	221.608	62.841
	8	68	Shaanbei	39	5538445	7.042	21.55	118.508	148.615	176.243	71.02
	9	69	Shaanbei	22	5538445	3.972	17.664	52.005	108.135	156.605	73.915
	10	70	Shaanbei	11	5538445	1.986	10.065	32.783	97.403	199.923	68.17
	11	71	Shaanbei	13	5538445	2.347	3.211	1.685	88.022	233.618	46.815
	12	72	Shaanbei	15	5538445	2.708	-4.001	0.118	63.468	235.067	36.721
2011	1	73	Shaanbei	31	5538445	5.597	-10.868	1.927	27.725	201.575	48.979
	2	74	Shaanbei	30	5538445	5.417	-1.043	10.497	56.897	163.773	53.501
	3	75	Shaanbei	41	5538445	7.403	1.722	2.223	126.543	264.805	33.948
	4	76	Shaanbei	49	5538445	8.847	12.352	15.088	225.392	270.62	34.927
	5	77	Shaanbei	65	5538445	11.736	16.709	50.235	196.095	266.102	44.467
	6	78	Shaanbei	71	5538445	12.819	23.058	18.075	225.762	249.7	47.813
	7	79	Shaanbei	67	5538445	12.097	22.67	138.723	182.385	234.685	63.688
	8	80	Shaanbei	52	5538445	9.389	21.241	93.172	147.12	219.275	71.387
	9	81	Shaanbei	30	5538445	5.417	14.996	101.803	84.833	142.437	76.029
	10	82	Shaanbei	20	5538445	3.611	10.423	45.413	94.202	181.002	69.374
	11	83	Shaanbei	13	5538445	2.347	4.767	55.55	40.055	121.987	76.484
	12	84	Shaanbei	19	5538445	3.431	-4.63	0.827	26.572	169.533	67.161
2012	1	85	Shaanbei	18	5538445	3.25	-7.274	2.508	30.872	205.712	57.255
	2	86	Shaanbei	35	5538445	6.319	-4.379	0.975	51.375	187.622	46.706
	3	87	Shaanbei	45	5538445	8.125	3.685	11.368	106.148	204.855	52.049
	4	88	Shaanbei	77	5538445	13.903	12.844	18.362	205.385	274.29	38.483
	5	89	Shaanbei	56	5538445	10.111	17.885	44.703	184.36	272.987	51.334
	6	90	Shaanbei	65	5538445	11.736	21.195	75.513	200.533	272.663	54.574
	7	91	Shaanbei	55	5538445	9.931	23.337	120.478	157.787	210.255	70.53
	8	92	Shaanbei	45	5538445	8.125	21.763	69.225	153.365	244.983	70.837
	9	93	Shaanbei	28	5538445	5.056	14.748	103.51	100.63	201.922	73.576
	10	94	Shaanbei	32	5538445	5.778	9.738	15.53	105.837	220.245	60.947
	11	95	Shaanbei	23	5538445	4.153	0.553	14.613	60.568	205.477	55.591
	12	96	Shaanbei	22	5538445	3.972	-5.327	3.04	38.705	169.047	55.164
2013	1	97	Shaanbei	31	5538445	5.597	-5.51	2.275	45.57	230.198	46.709
	2	98	Shaanbei	40	5538445	7.222	-0.75	2.312	68.305	193.735	43.412
	3	99	Shaanbei	32	5538445	5.778	8.094	3.375	191.417	251.858	30.633
	4	100	Shaanbei	61	5538445	11.014	11.51	17.143	205.063	273.963	34.758
	5	101	Shaanbei	70	5538445	12.639	18.397	34.437	206.01	241.727	46.011
	6	102	Shaanbei	63	5538445	11.375	22.253	60.92	210.642	242.378	54.505
	7	103	Shaanbei	54	5538445	9.75	22.265	301.6	130.29	168.535	76.032
	8	104	Shaanbei	36	5538445	6.5	22.518	78.08	168.298	252.327	70.447
	9	105	Shaanbei	30	5538445	5.417	16.247	103.963	103.622	162.877	71.677
	10	106	Shaanbei	27	5538445	4.875	10.857	22.047	113.943	227.592	61.741
	11	107	Shaanbei	9	5538445	1.625	2.145	8.505	65.202	196.907	54.178
	12	108	Shaanbei	10	5538445	1.806	-4.747	0	44.558	232.125	47.604
2014	1	109	Shaanbei	29	5538445	5.236	-3.606	0.03	61.253	235.097	34.639
	2	110	Shaanbei	44	5538445	7.944	-2.846	15.603	39.842	125.662	65.754
	3	111	Shaanbei	62	5538445	11.194	6.378	14.392	149.37	252.923	41.222
	4	112	Shaanbei	87	5538445	15.708	12.214	53.065	141.837	190.673	58.854
	5	113	Shaanbei	106	5538445	19.139	16.804	46.155	161.145	291.652	42.822
	6	114	Shaanbei	120	5538445	21.667	21.093	49.455	153.418	255.163	55.83
	7	115	Shaanbei	108	5538445	19.5	22.628	111.59	141.94	265.357	66.375
	8	116	Shaanbei	75	5538445	13.542	19.738	94.75	114.007	217.27	71.293
	9	117	Shaanbei	56	5538445	10.111	16.562	127.913	144.103	136.815	78.859
	10	118	Shaanbei	40	5538445	7.222	11.461	21.408	192.823	190.39	66.892
	11	119	Shaanbei	26	5538445	4.694	2.873	8.352	118.297	173.242	61.655
	12	120	Shaanbei	41	5538445	7.403	-5.652	0.637	48.623	223.488	41.358
2015	1	121	Shaanbei	48	5538445	8.667	-4.163	5.722	47.825	197.578	49.448
	2	122	Shaanbei	61	5538445	11.014	-1.24	5.672	67.447	198	48.306
	3	123	Shaanbei	64	5538445	11.556	5.714	7.568	135.603	227.13	42.021
	4	124	Shaanbei	75	5538445	13.542	11.751	33.368	176.742	245.992	48.679
	5	125	Shaanbei	89	5538445	16.069	17.293	35.745	149.64	265.948	45.616
	6	126	Shaanbei	77	5538445	13.903	20.736	39.032	151.567	222.725	54.674
	7	127	Shaanbei	84	5538445	15.167	23.616	32.718	184.607	291.57	54.017
	8	128	Shaanbei	75	5538445	13.542	21.427	59.003	151.323	257.958	60.421
	9	129	Shaanbei	37	5538445	6.681	16.629	82.853	89.772	188.625	70.975
	10	130	Shaanbei	57	5538445	10.292	9.681	39.003	100.133	208.66	63.442
	11	131	Shaanbei	36	5538445	6.5	4.199	54.253	48.624	106.44	79.364
	12	132	Shaanbei	30	5538445	5.417	-3.214	8.792	39.052	180.952	64.166
2016	1	133	Shaanbei	38	5538445	6.861	-7.345	0.92	36.247	220.123	50.497
	2	134	Shaanbei	37	5538445	6.681	-3.275	7.717	67.728	226.752	44.497
	3	135	Shaanbei	69	5538445	12.458	5.454	15.62	135.135	232.77	43.72
	4	136	Shaanbei	49	5538445	8.847	13.812	22.208	201.258	251.453	43.418
	5	137	Shaanbei	72	5538445	13	15.93	44.532	145.02	244.317	49.876
	6	138	Shaanbei	81	5538445	14.625	21.165	67.202	152.533	255.725	57.005
	7	139	Shaanbei	78	5538445	14.083	23.272	149.207	139.722	220.2	68.556
	8	140	Shaanbei	65	5538445	11.736	23.17	101.48	124.11	202.198	71.384
	9	141	Shaanbei	30	5538445	5.417	17.044	39.207	92.05	200.062	69.813
	10	142	Shaanbei	26	5538445	4.694	10.735	70.832	85.203	140.353	72.099
	11	143	Shaanbei	27	5538445	4.875	3.079	3.2	68.142	201.883	55.286
	12	144	Shaanbei	31	5538445	5.597	-1.227	5.352	48.322	190.052	56.808
2017	1	145	Shaanbei	39	5538445	7.042	-4.079	0.77	48.37	211.92	47.887
	2	146	Shaanbei	29	5538445	5.236	-0.978	13.82	65.68	200.64	48.904
	3	147	Shaanbei	31	5538445	5.597	3.637	10.81	105.28	213.73	49.516
	4	148	Shaanbei	46	5538445	8.306	12.176	32.89	191.14	234.1	44.833
	5	149	Shaanbei	61	5538445	11.014	18.121	45.29	155.1	285.58	41.855
	6	150	Shaanbei	64	5538445	11.556	21.467	67.38	149.33	252.16	54.797
	7	151	Shaanbei	66	5538445	11.917	24.995	158.64	159.68	242.58	61.348
	8	152	Shaanbei	36	5538445	6.5	21.2	157	103.63	194.23	72.271
	9	153	Shaanbei	37	5538445	6.681	17.787	25.58	92.03	194.97	69.09
	10	154	Shaanbei	24	5538445	4.333	9.251	96.65	59.6	114.66	79.252
	11	155	Shaanbei	23	5538445	4.153	2.35	0.06	72.44	222.67	50.503
	12	156	Shaanbei	18	5538445	3.25	-4.302	1.83	45.74	216.99	47.516
2018	1	157	Shaanbei	22	5538445	3.972	-6.946	9	34.86	164.8	56.123
	2	158	Shaanbei	26	5538445	4.694	-3.33	0.55	72.05	223.8	34.925
	3	159	Shaanbei	28	5538445	5.056	8.779	10.78	164.34	242.2	44.665
	4	160	Shaanbei	39	5538445	7.042	13.684	30.04	176.63	247.1	41.293
	5	161	Shaanbei	40	5538445	7.222	17.932	58.26	206.08	263.85	49.013
	6	162	Shaanbei	32	5538445	5.778	21.84	52.47	203.265	241.1	52.467
	7	163	Shaanbei	35	5538445	6.319	23.665	157.73	154.79	187.9	74.455
	8	164	Shaanbei	36	5538445	6.5	23.314	118.05	154.97	210.4	73.861
	9	165	Shaanbei	19	5538445	3.431	14.687	65.46	115.895	159.7	69.837
	10	166	Shaanbei	19	5538445	3.431	8.78	13.44	113.1	238.3	54.835
	11	167	Shaanbei	19	5538445	3.431	2.205	5.88	62.7	171.3	56.05
	12	168	Shaanbei	15	5538445	2.708	-6.552	0.09	43.31	180.3	40.7

## Sheet: Guanzhong
Year	Month	Timeline	Region	Number of cases	Population	Incidence	Temperature	Rainfall	Evaporation	Sunshine duration	Relative humidity
2004	1		Guanzhong	0	23401090	0	-1.761	2.536	44.927	159.891	57.111
	2		Guanzhong	0	23401090	0	3.264	22.482	87.673	214.718	47.11
	3		Guanzhong	1	23401090	0.043	7.915	21.673	120.936	183.9	58.065
	4		Guanzhong	0	23401090	0	15.415	11.491	162.882	251.6	52.061
	5		Guanzhong	1	23401090	0.043	18.207	41.836	193.427	263.373	56.592
	6		Guanzhong	0	23401090	0	22.377	52.309	205.7	226.936	57.921
	7		Guanzhong	0	23401090	0	23.997	74.627	182.882	211.736	69.37
	8		Guanzhong	0	23401090	0	21.984	94.691	122.064	169.073	81.713
	9		Guanzhong	2	23401090	0.085	17.492	101.6	94.036	161.373	80.221
	10		Guanzhong	1	23401090	0.043	10.809	30.864	76.055	169.036	74.37
	11		Guanzhong	2	23401090	0.085	4.957	22.818	60.245	180.773	68.906
	12		Guanzhong	2	23401090	0.085	0.177	14.609	41.118	136.645	72.249
2005	1	1	Guanzhong	2	23401090	0.085	-2.755	0.873	38.791	149.691	61.724
	2	2	Guanzhong	2	23401090	0.085	-0.655	10.091	47.827	120.973	65.899
	3	3	Guanzhong	0	23401090	0	6.589	9.027	121.827	214.636	54.217
	4	4	Guanzhong	1	23401090	0.043	15.162	19.255	163.027	253.791	50.227
	5	5	Guanzhong	3	23401090	0.128	18.662	72.955	163.209	215.2	62.792
	6	6	Guanzhong	2	23401090	0.085	24.112	77.127	206.964	254.209	56.067
	7	7	Guanzhong	5	23401090	0.214	24.43	80.873	155.427	190.873	71.988
	8	8	Guanzhong	6	23401090	0.256	21.309	110.473	110.491	142.718	79.604
	9	9	Guanzhong	4	23401090	0.171	18.797	120.491	95.973	142.255	77.048
	10	10	Guanzhong	1	23401090	0.043	11.216	82.091	62.209	148.736	75.836
	11	11	Guanzhong	0	23401090	0	6.55	5.027	63.709	154.709	64.342
	12	12	Guanzhong	1	23401090	0.043	-2.46	0.882	48.964	187.991	47.724
2006	1	13	Guanzhong	1	23401090	0.043	-1.917	14.245	33.545	111.727	69.821
	2	14	Guanzhong	7	23401090	0.299	1.968	23.2	58.445	128.555	65.731
	3	15	Guanzhong	8	23401090	0.342	8.02	7.5	139.973	228.636	46.783
	4	16	Guanzhong	5	23401090	0.214	14.298	28.918	148.136	231.773	51.536
	5	17	Guanzhong	1	23401090	0.043	18.693	60	168.655	247.691	59.481
	6	18	Guanzhong	4	23401090	0.171	23.455	77.8	191.518	238.909	56.697
	7	19	Guanzhong	3	23401090	0.128	25.257	116.873	153.727	201.891	73.185
	8	20	Guanzhong	7	23401090	0.299	23.36	121.627	128.609	175.591	77.284
	9	21	Guanzhong	3	23401090	0.128	16.808	104.555	79.027	120.455	77.336
	10	22	Guanzhong	0	23401090	0	14.329	33.518	69.4	159.745	75.68
	11	23	Guanzhong	2	23401090	0.085	6.658	13.018	65.682	164.5	68.673
	12	24	Guanzhong	1	23401090	0.043	0.151	4.727	36.564	139.727	66.868
2007	1	25	Guanzhong	5	23401090	0.214	-1.323	3.255	52.827	176.618	52.114
	2	26	Guanzhong	1	23401090	0.043	4.546	10.082	72.9	156.5	55.828
	3	27	Guanzhong	3	23401090	0.128	7.092	44.782	98.336	167.973	63.68
	4	28	Guanzhong	5	23401090	0.214	13.262	5.773	146.364	236.327	45.867
	5	29	Guanzhong	9	23401090	0.385	20.538	36.755	209.836	257.073	45.504
	6	30	Guanzhong	4	23401090	0.171	22.423	71.327	157.836	169.964	59.812
	7	31	Guanzhong	7	23401090	0.299	22.435	171.427	111.673	151.5	78.501
	8	32	Guanzhong	7	23401090	0.299	23.042	137.455	125.936	184.627	79.587
	9	33	Guanzhong	4	23401090	0.171	16.731	64.055	88.691	157.236	79.176
	10	34	Guanzhong	2	23401090	0.085	11.068	62.009	53.364	114.609	80.334
	11	35	Guanzhong	9	23401090	0.385	6.536	2.727	71	171.382	64.873
	12	36	Guanzhong	7	23401090	0.299	0.149	9.5	32.218	122.064	71.182
2008	1	37	Guanzhong	5	23401090	0.214	-4.859	24.409	27.327	107.145	72.088
	2	38	Guanzhong	2	23401090	0.085	-1.831	8.209	50.209	191.227	64.116
	3	39	Guanzhong	3	23401090	0.128	9.033	16.1	127.618	222.982	55.818
	4	40	Guanzhong	28	23401090	1.197	13.097	37.2	109.118	187.409	65.761
	5	41	Guanzhong	18	23401090	0.769	19.274	21.827	187.391	265.264	55.164
	6	42	Guanzhong	18	23401090	0.769	22.142	83.636	168.836	202.8	63.788
	7	43	Guanzhong	21	23401090	0.897	23.606	85.855	160.991	217.818	73.61
	8	44	Guanzhong	11	23401090	0.47	22.296	87.791	152.145	203.864	74.053
	9	45	Guanzhong	5	23401090	0.214	17.513	82.991	89.3	126.073	80.639
	10	46	Guanzhong	5	23401090	0.214	12.318	51.936	65.291	143.291	78.821
	11	47	Guanzhong	4	23401090	0.171	5.502	11.182	59.264	155.727	67.276
	12	48	Guanzhong	14	23401090	0.598	0.167	0.027	66.318	219.827	48.018
2009	1	49	Guanzhong	14	23401090	0.598	-2.201	0.627	50.218	189.255	49.93
	2	50	Guanzhong	9	23401090	0.385	3.885	21.427	51.245	89.5	72.185
	3	51	Guanzhong	16	23401090	0.684	7.91	29.545	118.945	196.236	60.161
	4	52	Guanzhong	26	23401090	1.111	14.355	19.555	138.318	230.436	60.109
	5	53	Guanzhong	15	23401090	0.641	17.191	107.009	131.227	190.955	70.765
	6	54	Guanzhong	29	23401090	1.239	23.745	49.282	204.864	250.682	55.576
	7	55	Guanzhong	18	23401090	0.769	24.503	110.664	167.391	196.764	71.956
	8	56	Guanzhong	10	23401090	0.427	21.492	117.027	112.964	137.936	82.194
	9	57	Guanzhong	13	23401090	0.556	17.798	75.482	83.291	128.236	82.433
	10	58	Guanzhong	2	23401090	0.085	13.926	27.1	84.473	173.691	72.528
	11	59	Guanzhong	9	23401090	0.385	2.607	44.045	47.609	144.5	75.564
	12	60	Guanzhong	8	23401090	0.342	-0.994	5.609	39.873	176.827	67.009
2010	1	61	Guanzhong	15	23401090	0.641	-0.689	0.064	58.345	194.782	50.372
	2	62	Guanzhong	13	23401090	0.556	1.984	14.073	57.918	152.764	67.123
	3	63	Guanzhong	27	23401090	1.154	6.77	26.755	110.809	153.855	59.941
	4	64	Guanzhong	15	23401090	0.641	11.236	49.273	115.909	181.809	60.57
	5	65	Guanzhong	30	23401090	1.282	17.939	51.582	139.164	160.6	66.37
	6	66	Guanzhong	24	23401090	1.026	22.645	34.345	180.891	203.418	63.821
	7	67	Guanzhong	38	23401090	1.624	24.692	147.809	144.182	134.991	76.833
	8	68	Guanzhong	17	23401090	0.726	22.444	186.909	114.009	123.873	82.106
	9	69	Guanzhong	11	23401090	0.47	19.112	96.318	94.082	113.445	83.658
	10	70	Guanzhong	7	23401090	0.299	11.899	38.073	73.718	145.773	79.282
	11	71	Guanzhong	3	23401090	0.128	6.315	7.591	82.6	200.545	61.324
	12	72	Guanzhong	7	23401090	0.299	0.819	4.1	75.245	219.664	46.111
2011	1	73	Guanzhong	9	23401090	0.385	-5.512	4.927	36.909	147.818	56.34
	2	74	Guanzhong	13	23401090	0.556	1.846	15.018	59.064	121.755	61.666
	3	75	Guanzhong	21	23401090	0.897	5.229	13.582	124.109	234.755	48.657
	4	76	Guanzhong	19	23401090	0.812	14.584	19.327	162.518	245.5	49.864
	5	77	Guanzhong	33	23401090	1.41	17.505	83.9	148.991	212.264	63.974
	6	78	Guanzhong	26	23401090	1.111	22.897	41.164	181.909	206	61.433
	7	79	Guanzhong	24	23401090	1.026	23.775	122.1	161.064	186.318	69.689
	8	80	Guanzhong	14	23401090	0.598	21.76	91.191	110.536	137.691	81.54
	9	81	Guanzhong	4	23401090	0.171	16.121	297.173	56.764	69.327	86.197
	10	82	Guanzhong	9	23401090	0.385	12.272	55.964	69.827	136.882	77.516
	11	83	Guanzhong	5	23401090	0.214	7.226	65.164	37.327	80.473	83.306
	12	84	Guanzhong	7	23401090	0.299	-0.763	5.927	30.991	137.809	70.328
2012	1	85	Guanzhong	6	23401090	0.256	-3.119	9.436	29.555	122.627	69.091
	2	86	Guanzhong	13	23401090	0.556	-0.502	1.827	50.218	118.309	56.984
	3	87	Guanzhong	29	23401090	1.239	5.825	19.318	89.345	142.382	64.293
	4	88	Guanzhong	17	23401090	0.726	14.561	24.655	134.673	231.518	54.721
	5	89	Guanzhong	31	23401090	1.325	18.454	55.564	137.873	186.882	67.085
	6	90	Guanzhong	35	23401090	1.496	23.252	34.909	194.8	230.082	57.67
	7	91	Guanzhong	37	23401090	1.581	24.434	110.764	145.627	155.145	75.264
	8	92	Guanzhong	19	23401090	0.812	22.544	106.573	121.064	144.227	78.827
	9	93	Guanzhong	7	23401090	0.299	16.99	111.573	91.336	164.036	77.964
	10	94	Guanzhong	11	23401090	0.47	12.272	19.073	76.918	154.1	70.927
	11	95	Guanzhong	9	23401090	0.385	4.012	14.5	67.473	166.955	57.355
	12	96	Guanzhong	10	23401090	0.427	-1.666	3.509	45.491	146.827	58.49
2013	1	97	Guanzhong	12	23401090	0.513	-1.203	1.56	55.164	190.255	47.141
	2	98	Guanzhong	14	23401090	0.598	2.701	10.564	55.836	126.3	65.403
	3	99	Guanzhong	18	23401090	0.769	10.838	3.582	170.573	215.327	40.625
	4	100	Guanzhong	41	23401090	1.752	13.656	25.618	149.145	224.655	49.655
	5	101	Guanzhong	50	23401090	2.137	18.888	106.436	144.782	172.755	64.029
	6	102	Guanzhong	47	23401090	2.008	23.926	31.764	200.955	223.264	58.667
	7	103	Guanzhong	45	23401090	1.923	24.409	156.227	130.264	114.691	78.891
	8	104	Guanzhong	44	23401090	1.88	24.849	56.718	178.755	242.264	69.994
	9	105	Guanzhong	25	23401090	1.068	19.213	60.673	113.964	137.727	71.524
	10	106	Guanzhong	32	23401090	1.367	13.818	26.364	98.5	193.573	66.513
	11	107	Guanzhong	15	23401090	0.641	5.315	24.718	52.536	140.445	67.806
	12	108	Guanzhong	23	23401090	0.983	-0.546	0.1	46.845	175.127	56.804
2014	1	109	Guanzhong	33	23401090	1.41	0.367	0.864	65.791	191.418	39.367
	2	110	Guanzhong	32	23401090	1.367	-0.08	20.309	34.236	64.2	74.679
	3	111	Guanzhong	62	23401090	2.649	8.877	24.227	120.445	183.909	55.331
	4	112	Guanzhong	95	23401090	4.06	13.175	85.1	70.232	134.455	72.761
	5	113	Guanzhong	111	23401090	4.743	17.721	51.127	119.036	224.982	56.657
	6	114	Guanzhong	110	23401090	4.701	22.618	51.145	126.364	207.082	62.694
	7	115	Guanzhong	90	23401090	3.846	25.755	50.909	169.055	285.127	60.543
	8	116	Guanzhong	65	23401090	2.778	21.958	135.845	120.464	189.727	72.34
	9	117	Guanzhong	39	23401090	1.667	17.658	221.309	57.127	88.764	85.415
	10	118	Guanzhong	28	23401090	1.197	13.326	19.091	61.927	118.627	75
	11	119	Guanzhong	35	23401090	1.496	5.985	17.109	53.218	128.973	69.748
	12	120	Guanzhong	29	23401090	1.239	-0.772	1.582	53.345	182.282	46.762
2015	1	121	Guanzhong	46	23401090	1.966	-0.173	7.564	50.282	152.927	56.953
	2	122	Guanzhong	25	23401090	1.068	2.481	4.691	71.609	160.664	53.675
	3	123	Guanzhong	44	23401090	1.88	7.749	44.173	90.809	148.091	64.455
	4	124	Guanzhong	64	23401090	2.735	13.196	79.464	78.827	210.764	64.706
	5	125	Guanzhong	58	23401090	2.479	18.089	54.264	113.018	232.464	63.188
	6	126	Guanzhong	57	23401090	2.436	21.26	112.509	100.582	140.609	67.748
	7	127	Guanzhong	35	23401090	1.496	24.439	33.336	146.1	263.818	63.669
	8	128	Guanzhong	43	23401090	1.838	22.655	81.582	121.609	208.836	70.144
	9	129	Guanzhong	27	23401090	1.154	18.525	93.782	40.336	129.545	76.039
	10	130	Guanzhong	26	23401090	1.111	12.358	63.3	40.5	141.091	71.352
	11	131	Guanzhong	23	23401090	0.983	6.305	41.909	80.755	78.455	83.633
	12	132	Guanzhong	16	23401090	0.684	0.401	4.064	117.291	145.573	63.648
2016	1	133	Guanzhong	23	23401090	0.983	-2.374	6.045	93.755	156.336	58.05
	2	134	Guanzhong	23	23401090	0.983	1.507	4.809	122.536	204.836	42.906
	3	135	Guanzhong	36	23401090	1.538	8.413	9.973	141.264	175.891	51.499
	4	136	Guanzhong	37	23401090	1.581	14.952	28.627	145.073	193.873	60.121
	5	137	Guanzhong	53	23401090	2.265	17.034	54.255	147.418	187.264	60.71
	6	138	Guanzhong	51	23401090	2.179	23.167	83.155	89.655	229.045	61.439
	7	139	Guanzhong	40	23401090	1.709	25.146	119.4	52.482	217.882	68.531
	8	140	Guanzhong	29	23401090	1.239	25.454	53.455	51.645	223.182	69.103
	9	141	Guanzhong	27	23401090	1.154	19.36	44.618	47.964	132.827	71.342
	10	142	Guanzhong	10	23401090	0.427	12.663	79.582	45.536	89.527	80.018
	11	143	Guanzhong	17	23401090	0.726	5.96	16.618	65.918	126.636	68.842
	12	144	Guanzhong	13	23401090	0.556	2.326	7.209	87.255	145.918	63.387
2017	1	145	Guanzhong	10	23401090	0.427	-0.161	4.989	45.356	135.322	56.828
	2	146	Guanzhong	12	23401090	0.513	2.623	13.644	130.6	168.2	55.183
	3	147	Guanzhong	11	23401090	0.47	5.948	47.833	170.178	146.678	58.685
	4	148	Guanzhong	34	23401090	1.453	13.51	49.578	199.467	188.233	59.996
	5	149	Guanzhong	26	23401090	1.111	18.061	58.722	129.822	225.533	56.351
	6	150	Guanzhong	40	23401090	1.709	22.698	113.522	119.489	215.013	62.67
	7	151	Guanzhong	40	23401090	1.709	26.547	78.178	169.822	265.789	60.158
	8	152	Guanzhong	31	23401090	1.325	22.719	105.867	108.189	160.2	73.928
	9	153	Guanzhong	21	23401090	0.897	18.182	90.078	63.711	113.833	80.144
	10	154	Guanzhong	18	23401090	0.769	10.799	137.989	37.278	48.111	86.337
	11	155	Guanzhong	7	23401090	0.299	5.937	3.822	63.944	156.444	61.633
	12	156	Guanzhong	10	23401090	0.427	0.223	0.056	56.844	201.8	46.566
2018	1	157	Guanzhong	13	23401090	0.556	-3.899	29.044	34.189	122.111	66.351
	2	158	Guanzhong	6	23401090	0.256	0.769	6.022	64.778	191.556	51.726
	3	159	Guanzhong	28	23401090	1.197	10.002	20.722	93	200	62.072
	4	160	Guanzhong	41	23401090	1.752	14.224	55.944	120.033	203.778	60.774
	5	161	Guanzhong	35	23401090	1.496	17.891	48.889	269.211	177.722	64.502
	6	162	Guanzhong	43	23401090	1.838	22.342	79.611	160.161	192.556	62.815
	7	163	Guanzhong	36	23401090	1.538	24.57	161.3	148.833	164.111	77.62
	8	164	Guanzhong	49	23401090	2.094	24.806	93.156	172.544	217.333	73.208
	9	165	Guanzhong	20	23401090	0.855	17.067	72.256	106.383	132.889	74.915
	10	166	Guanzhong	22	23401090	0.94	11.271	10.178	95.383	181	61.172
	11	167	Guanzhong	24	23401090	1.026	4.987	20.111	56.544	123	68.322
	12	168	Guanzhong	10	23401090	0.427	-1.487	3.6	45.967	90.778	52.059
